# Supplementary material for: ZEB2/TWIST1/PRMT5/NuRD Multicomplex Contributes to the Epigenetic Regulation of EMT and Metastasis in Colorectal Carcinoma
Source: Cancers (Basel). 2022 Jul 14;14(14):3426. doi: 10.3390/cancers14143426 (PMC9324012; doi:10.3390/cancers14143426)
Supplement: Supplementary file 1 [file cancers-14-03426-s001.zip]

Archive with 1 entries (1 files):
- cancers-1787491-supplementary.pdf
